# Supplementary material for: Pyridylalkenolato-Stabilized Heavier Tetrylenes: Air-Stability Studies and Preliminary Coordination Chemistry
Source: Inorg Chem. 2026 May 18;65(21):11592–605. doi: 10.1021/acs.inorgchem.5c05924 (PMC13231423; doi:10.1021/acs.inorgchem.5c05924)
Supplement: Supplementary file 1 [file ic5c05924_si_001.xyz]

 40 
DFT optimized R-Ge - Total electronic energy = -1846.16302959 hartree
 Ge   -0.007405   -1.201330   -1.160339
  F   -0.535642    3.991653   -0.211860
  F   -1.516761    3.240304   -2.030192
  F   -2.146223    2.504851   -0.062860
  F    1.042319   -0.814656    3.441058
  F    1.497956    1.039319    2.364554
  F   -0.230754    0.959925    3.718450
  O   -0.608187    0.653827   -1.436535
  O    0.350267   -0.932127    0.765687
  N    2.078798   -0.265653   -1.229566
  N   -2.221047   -1.276220   -0.416449
  C    3.103325   -1.112193   -1.478678
  H    2.806621   -2.097616   -1.874439
  C    4.441264   -0.791992   -1.225612
  H    5.238136   -1.515791   -1.448500
  C    4.721658    0.475745   -0.668349
  H    5.757551    0.765531   -0.433182
  C    3.671953    1.359835   -0.421320
  H    3.855257    2.357517    0.004188
  C    2.333014    0.982402   -0.722997
  C    1.254519    1.922184   -0.529499
  H    1.520200    2.892595   -0.093639
  C   -0.050542    1.729305   -0.917070
  C   -1.057764    2.876666   -0.800039
  C   -3.111779   -1.821273   -1.270797
  H   -2.671742   -2.409794   -2.094690
  C   -4.496549   -1.651799   -1.152844
  H   -5.177634   -2.118917   -1.878149
  C   -4.973443   -0.854690   -0.092228
  H   -6.052874   -0.677889    0.033186
  C   -4.059694   -0.289087    0.799566
  H   -4.396036    0.334873    1.640805
  C   -2.667899   -0.518450    0.632167
  C   -1.727351    0.016704    1.594579
  H   -2.145355    0.632855    2.399960
  C   -0.383022   -0.243391    1.629594
  C    0.472075    0.246328    2.795768
  O    1.902564   -3.171268    0.479177
  H    2.788596   -2.761855    0.407427
  H    1.401623   -2.456444    0.943686

40
DFT optimized TS1-Ge - Total electronic energy = -1846.14333014 hartree
 Ge   -0.332615   -1.655235   -1.035643
  F    0.584879    3.583448   -1.841047
  F   -0.347487    2.446255   -3.475995
  F   -1.425937    2.735342   -1.590938
  F    0.463717    2.354306    3.194626
  F    2.026438    1.888089    1.729354
  F    0.400443    3.266183    1.195363
  O   -0.418815    0.175230   -1.754288
  O    0.464136   -0.221938    1.408846
  N    1.837023   -1.257543   -0.810956
  N   -2.132743   -1.003122    0.108202
  C    2.575772   -2.358947   -0.527165
  H    2.042167   -3.320551   -0.631188
  C    3.912616   -2.309662   -0.134843
  H    4.465083   -3.236653    0.072482
  C    4.514775   -1.035627   -0.009733
  H    5.559818   -0.942796    0.323225
  C    3.772112    0.099923   -0.315759
  H    4.205286    1.106457   -0.229198
  C    2.417584   -0.013216   -0.744010
  C    1.694236    1.167139   -1.129840
  H    2.224673    2.121449   -1.039372
  C    0.405485    1.188141   -1.609617
  C   -0.196262    2.502536   -2.119284
  C   -3.127681   -1.890154   -0.161534
  H   -2.790835   -2.882183   -0.510940
  C   -4.483687   -1.595495   -0.045547
  H   -5.239000   -2.362379   -0.265624
  C   -4.837065   -0.277340    0.333673
  H   -5.894936    0.020731    0.400293
  C   -3.832307    0.634929    0.630828
  H   -4.071533    1.661009    0.947223
  C   -2.453300    0.258719    0.570719
  C   -1.457075    1.194596    0.995793
  H   -1.796051    2.232376    1.110809
  C   -0.148561    0.906402    1.372215
  C    0.689010    2.108714    1.868750
  O   -0.089604   -2.645699    1.089316
  H    0.823608   -2.979962    1.214080
  H   -0.003376   -1.663489    1.416724

40 
DFT optimized I1-Ge - Total electronic energy = -1846.15063595 hartree
 Ge    0.622139    1.556283    0.378180
  F    0.514048   -3.696525    1.616871
  F    0.259404   -2.222812    3.228101
  F   -1.282758   -2.435658    1.689784
  F   -2.378542   -2.970802   -2.560534
  F   -0.946188   -3.382226   -0.951093
  F   -3.090734   -3.213535   -0.500133
  O    0.123421   -0.218280    1.087051
  O   -0.881602   -0.797917   -1.845979
  N    2.715753    0.659743    0.092311
  N   -1.759559    1.780557    0.096797
  C    3.664410    1.548042   -0.291324
  H    3.349024    2.606130   -0.270207
  C    4.948515    1.177945   -0.697067
  H    5.679907    1.941810   -0.994995
  C    5.259299   -0.201021   -0.715736
  H    6.253233   -0.544546   -1.041427
  C    4.296358   -1.123899   -0.312673
  H    4.510071   -2.203120   -0.305677
  C    3.007699   -0.682804    0.111677
  C    2.046721   -1.634079    0.606566
  H    2.384186   -2.675918    0.671904
  C    0.788615   -1.349368    1.094553
  C    0.057903   -2.442492    1.891393
  C   -2.015031    3.093774    0.319613
  H   -1.134186    3.757947    0.263004
  C   -3.272307    3.611662    0.639859
  H   -3.404511    4.691288    0.799158
  C   -4.336460    2.697943    0.784519
  H   -5.340915    3.042499    1.075067
  C   -4.095678    1.346328    0.545476
  H   -4.905647    0.606294    0.628963
  C   -2.801892    0.892819    0.149514
  C   -2.685330   -0.517974   -0.184736
  H   -3.471866   -1.140112    0.263048
  C   -1.869425   -1.190920   -1.055265
  C   -2.086012   -2.693408   -1.257904
  O    0.470128    1.276104   -1.516245
  H    1.305782    0.892244   -1.859069
  H   -0.497987    0.158005   -1.673347

40 
DFT optimized TS2-Ge - Total electronic energy = -1846.14892668 hartree
 Ge    0.947989    1.387026    0.114483
  F    0.246258   -3.779368    1.082558
  F    0.356408   -2.589214    2.927748
  F   -1.315512   -2.302723    1.543850
  F   -3.370198   -2.637715   -2.346018
  F   -1.710483   -3.275604   -1.064330
  F   -3.694751   -2.911987   -0.191179
  O    0.333997   -0.247755    1.059933
  O   -1.460486   -0.670087   -1.785436
  N    2.923897    0.455404    0.018646
  N   -1.847103    1.856047   -0.272458
  C    3.960467    1.291770   -0.236614
  H    3.718776    2.366884   -0.180519
  C    5.239164    0.844824   -0.569944
  H    6.043004    1.566002   -0.771839
  C    5.448929   -0.550652   -0.653926
  H    6.437241   -0.950456   -0.928296
  C    4.394104   -1.418488   -0.380981
  H    4.528974   -2.509484   -0.420709
  C    3.112788   -0.907187   -0.022164
  C    2.050873   -1.808926    0.344505
  H    2.283643   -2.880306    0.296611
  C    0.843383   -1.446239    0.910826
  C    0.015118   -2.541707    1.603453
  C   -1.811319    3.198211   -0.124802
  H   -0.941861    3.700080   -0.585011
  C   -2.768792    3.942860    0.579097
  H   -2.678162    5.036103    0.657348
  C   -3.823626    3.240057    1.195449
  H   -4.587043    3.773308    1.783419
  C   -3.890252    1.853352    1.042162
  H   -4.707941    1.270129    1.492380
  C   -2.900855    1.178335    0.273103
  C   -3.051497   -0.246470    0.034025
  H   -3.821648   -0.759476    0.624316
  C   -2.411245   -1.002070   -0.906765
  C   -2.803872   -2.460926   -1.116276
  O    0.658531    0.805270   -1.635484
  H    1.055242   -0.077020   -1.807397
  H   -1.002139    0.208185   -1.583771

40 
DFT optimized P-Ge - Total electronic energy = -1846.17275222 hartree
 Ge   -0.748214   -2.961390   -0.685453
  F    1.677827    0.529540    2.427084
  F    1.673657   -1.478723    3.321547
  F    2.742940   -1.120386    1.442935
  F   -2.535366    2.770511   -0.648172
  F   -1.273856    2.802702    1.151317
  F   -0.790057    4.102215   -0.552851
  O    0.448390   -2.359254    0.773129
  O   -0.984448    0.804088   -1.438567
  N   -2.290710   -1.742258    0.129242
  N    1.934693   -0.263520   -1.323177
  C   -3.546146   -2.008768   -0.317133
  H   -3.643361   -2.920180   -0.930737
  C   -4.639109   -1.189574   -0.043586
  H   -5.632799   -1.446553   -0.435281
  C   -4.415485   -0.024089    0.723752
  H   -5.243675    0.666209    0.944507
  C   -3.134438    0.250939    1.192213
  H   -2.920700    1.157284    1.773122
  C   -2.054424   -0.628583    0.902032
  C   -0.742309   -0.349641    1.429069
  H   -0.624312    0.610153    1.943919
  C    0.348205   -1.184954    1.364194
  C    1.615524   -0.803645    2.137641
  C    2.973114   -1.109885   -1.557519
  H    2.679690   -2.077960   -1.986871
  C    4.277260   -0.757922   -1.259106
  H    5.100861   -1.455464   -1.457978
  C    4.494685    0.518795   -0.669914
  H    5.514287    0.835048   -0.401397
  C    3.425035    1.364382   -0.425412
  H    3.574526    2.349075    0.039063
  C    2.082580    0.989619   -0.762567
  C    1.000490    1.866991   -0.504050
  H    1.281780    2.794582    0.013617
  C   -0.366166    1.712601   -0.813123
  C   -1.252479    2.858098   -0.235456
  O   -0.283142   -1.662810   -1.924442
  H   -0.710339   -0.751805   -1.784862
  H    0.986001   -0.685461   -1.550723

40
DFT optimized R-Sn - Total electronic energy = -1765.86268175 hartree
 Sn    0.036849   -1.800118   -0.674721
  F   -0.693109    3.533533   -1.418451
  F   -1.420254    2.335243   -3.112205
  F   -2.296623    2.062622   -1.121372
  F    0.999583    0.517465    3.561255
  F    1.545945    1.767412    1.846533
  F   -0.220264    2.276889    3.049536
  O   -0.595921   -0.011458   -1.699275
  O    0.375318   -0.647544    1.115647
  N    2.158085   -0.712227   -1.103518
  N   -2.258471   -1.400275    0.107466
  C    3.253722   -1.509310   -1.079069
  H    3.048663   -2.588472   -1.187327
  C    4.555570   -1.031929   -0.909772
  H    5.407604   -1.726325   -0.902736
  C    4.725521    0.361984   -0.739578
  H    5.728262    0.786816   -0.577468
  C    3.610329    1.194051   -0.786788
  H    3.708556    2.283355   -0.671069
  C    2.308908    0.648939   -0.995697
  C    1.182748    1.537690   -1.127434
  H    1.392634    2.604650   -0.986545
  C   -0.098304    1.183252   -1.497743
  C   -1.123684    2.289611   -1.782010
  C   -3.188740   -2.189175   -0.475515
  H   -2.787700   -3.067121   -1.012696
  C   -4.562131   -1.929013   -0.436695
  H   -5.271368   -2.608477   -0.929881
  C   -4.989403   -0.766272    0.237735
  H   -6.058315   -0.506703    0.283789
  C   -4.039745    0.055293    0.844974
  H   -4.337821    0.969829    1.378504
  C   -2.658093   -0.277390    0.783971
  C   -1.699566    0.564713    1.466431
  H   -2.109017    1.454717    1.959915
  C   -0.356403    0.326768    1.620019
  C    0.481975    1.236701    2.520139
  O    1.920494   -2.789154    1.490474
  H    2.809197   -2.503314    1.194252
  H    1.514972   -1.927266    1.766913

40
DFT optimized TS1-Sn - Total electronic energy = -1765.84308938 hartree
 Sn    0.154466   -1.904655    0.837572
  F   -1.261068    3.253177    2.383340
  F    0.053832    2.009342    3.628321
  F    0.772654    2.781041    1.705601
  F   -0.515935    2.611542   -2.807616
  F   -1.019815    2.980781   -0.705881
  F    0.899876    3.672428   -1.508619
  O    0.109175    0.050718    1.674203
  O   -0.243724    0.304830   -1.392075
  N   -2.137223   -1.397206    0.408848
  N    2.277815   -1.101133    0.036938
  C   -2.825982   -2.431372   -0.140003
  H   -2.280359   -3.392228   -0.176240
  C   -4.127922   -2.328725   -0.627327
  H   -4.633201   -3.205988   -1.054570
  C   -4.758054   -1.064245   -0.547345
  H   -5.780276   -0.923723   -0.930961
  C   -4.071871   -0.000123    0.027540
  H   -4.532859    0.995141    0.108922
  C   -2.743877   -0.168687    0.525942
  C   -2.090784    0.943132    1.157429
  H   -2.676836    1.867368    1.216202
  C   -0.810344    0.983310    1.663024
  C   -0.317384    2.269903    2.341253
  C    3.182699   -2.085663    0.289571
  H    2.750545   -3.080021    0.503075
  C    4.563424   -1.903145    0.311712
  H    5.232276   -2.751174    0.513350
  C    5.049946   -0.593641    0.092715
  H    6.129122   -0.379581    0.135171
  C    4.143414    0.420920   -0.188787
  H    4.489246    1.446649   -0.385181
  C    2.737061    0.162323   -0.270100
  C    1.894225    1.253612   -0.681963
  H    2.400190    2.227353   -0.671868
  C    0.599312    1.266206   -1.173585
  C    0.005088    2.641000   -1.549268
  O    0.101406   -2.094462   -1.445189
  H   -0.785591   -2.357155   -1.773318
  H    0.067323   -0.977856   -1.530851

40 
DFT optimized I1-Sn - Total electronic energy = -1765.84532561 hartree
 Sn   -0.277719   -1.900250    0.680528
  F   -0.984654    3.445626    2.118665
  F   -0.158872    1.969061    3.522030
  F    1.010479    2.597330    1.778924
  F    0.884013    3.090899   -2.685463
  F   -0.212442    3.169957   -0.787671
  F    1.938910    3.608210   -0.834319
  O   -0.052323    0.095369    1.397156
  O    0.306655    0.615020   -1.789586
  N   -2.527937   -1.078304    0.251685
  N    2.112808   -1.504978    0.112516
  C   -3.359134   -2.018442   -0.265322
  H   -2.958815   -3.048526   -0.266962
  C   -4.630400   -1.742307   -0.770879
  H   -5.256715   -2.550159   -1.174159
  C   -5.067456   -0.397764   -0.743816
  H   -6.056814   -0.122864   -1.141195
  C   -4.232690    0.576618   -0.204515
  H   -4.543852    1.631024   -0.163109
  C   -2.946171    0.230766    0.310956
  C   -2.135267    1.255474    0.913800
  H   -2.598403    2.246900    0.988324
  C   -0.859345    1.125036    1.419266
  C   -0.249214    2.301271    2.198699
  C    2.756219   -2.682816    0.320795
  H    2.101272   -3.567921    0.411731
  C    4.139918   -2.815408    0.448113
  H    4.589947   -3.805083    0.609262
  C    4.915306   -1.638415    0.394645
  H    6.007714   -1.675550    0.525155
  C    4.274278   -0.423993    0.160668
  H    4.848355    0.511720    0.088421
  C    2.861631   -0.365480   -0.032389
  C    2.308307    0.932914   -0.377942
  H    2.936082    1.772846   -0.052249
  C    1.229256    1.303717   -1.139013
  C    0.975765    2.800505   -1.357947
  O   -0.221153   -1.779047   -1.432105
  H   -1.128449   -1.724487   -1.803159
  H    0.260891   -0.438478   -1.629536

40
DFT optimized TS2-Sn - Total electronic energy = -1765.83993934 hartree
 Sn   -0.730552   -1.762410    0.360658
  F   -0.603581    3.628927    1.753719
  F   -0.121726    2.085068    3.243350
  F    1.246421    2.462613    1.576014
  F    1.929883    2.848140   -2.780863
  F    0.516960    3.012620   -1.111844
  F    2.665446    3.347187   -0.773252
  O   -0.117561    0.199736    0.996773
  O    1.070911    0.398278   -1.931258
  N   -2.828777   -0.708875    0.093176
  N    2.138155   -1.686249   -0.306578
  C   -3.799983   -1.543580   -0.360777
  H   -3.506120   -2.604039   -0.446886
  C   -5.082010   -1.122471   -0.711386
  H   -5.824839   -1.847759   -1.070859
  C   -5.375535    0.255364   -0.592197
  H   -6.369939    0.641004   -0.865184
  C   -4.392282    1.121802   -0.124094
  H   -4.588708    2.198842   -0.017036
  C   -3.097878    0.634614    0.232442
  C   -2.125604    1.555728    0.759378
  H   -2.485039    2.580592    0.916403
  C   -0.818914    1.295074    1.123898
  C   -0.066836    2.385308    1.908519
  C    2.414819   -2.986047   -0.059985
  H    1.669592   -3.707056   -0.439795
  C    3.543882   -3.428188    0.643786
  H    3.711678   -4.502084    0.810175
  C    4.432839   -2.453168    1.141586
  H    5.320521   -2.748371    1.722550
  C    4.176611   -1.105198    0.879704
  H    4.856095   -0.316099    1.235587
  C    3.029107   -0.740714    0.123197
  C    2.806737    0.647910   -0.230233
  H    3.427074    1.400309    0.271370
  C    1.917806    1.096571   -1.164159
  C    1.771689    2.582620   -1.454167
  O   -0.605733   -1.651083   -1.669925
  H   -1.116411   -0.899304   -2.038497
  H    1.011786   -0.565600   -1.643322

40
DFT optimized I2-Sn - Total electronic energy = -1765.84525228 hartree
 Sn   -0.948978   -1.923261   -0.065907
  F   -0.045506    2.211034    3.281412
  F    1.499723    0.785762    2.642709
  F    1.066971    2.560457    1.424725
  F    1.590184    2.882335   -3.065486
  F    0.148049    2.702561   -1.420720
  F    2.177866    3.462534   -1.028956
  O    0.006534   -0.139266    0.638608
  O    1.358416    0.244806   -2.321305
  N   -2.848679   -0.506423   -0.034004
  N    2.394876   -1.529320   -0.873558
  C   -3.882984   -0.914838   -0.810059
  H   -3.689253   -1.818195   -1.412513
  C   -5.112790   -0.255140   -0.861885
  H   -5.918397   -0.635269   -1.505906
  C   -5.274363    0.898434   -0.063730
  H   -6.226277    1.451383   -0.065739
  C   -4.210761    1.337592    0.722601
  H   -4.296156    2.245207    1.338291
  C   -2.973242    0.630876    0.726992
  C   -1.870398    1.138207    1.509816
  H   -2.106370    1.971552    2.184238
  C   -0.542390    0.781661    1.391271
  C    0.493255    1.587211    2.193232
  C    2.503420   -2.833933   -0.548801
  H    2.035048   -3.541850   -1.252523
  C    3.166354   -3.276380    0.603817
  H    3.232655   -4.350585    0.828340
  C    3.738713   -2.306377    1.456135
  H    4.263700   -2.614575    2.373546
  C    3.625770   -0.952615    1.133352
  H    4.035260   -0.170281    1.787632
  C    2.935987   -0.575649   -0.047852
  C    2.713340    0.806314   -0.417403
  H    3.092982    1.603622    0.229450
  C    1.909898    1.127262   -1.481875
  C    1.468432    2.553747   -1.750431
  O   -0.750203   -1.633946   -2.029326
  H   -0.457433   -0.721854   -2.262215
  H    1.676787   -0.699040   -1.932348

40 
DFT optimized TS3-Sn - Total electronic energy = -1765.84495996 hartree
 Sn   -0.836007   -2.309753    0.268158
  F    0.083100    1.795043    3.498958
  F    1.764174    0.804666    2.488584
  F    0.808859    2.562416    1.579441
  F    0.201440    2.748510   -3.022468
  F   -0.820031    2.255706   -1.143915
  F    0.973875    3.533287   -1.120536
  O    0.140479   -0.486999    0.880486
  O    0.819491    0.166305   -2.280612
  N   -2.720426   -0.903538    0.189253
  N    2.484794   -1.218514   -1.091845
  C   -3.754098   -1.376912   -0.551556
  H   -3.557561   -2.325267   -1.079088
  C   -4.985204   -0.728310   -0.655725
  H   -5.789954   -1.162968   -1.264452
  C   -5.150076    0.487256    0.044950
  H   -6.103400    1.035805   -0.003479
  C   -4.088798    0.991691    0.792989
  H   -4.176611    1.946281    1.332400
  C   -2.849130    0.290893    0.858385
  C   -1.753726    0.859218    1.602491
  H   -1.992492    1.751954    2.195935
  C   -0.423138    0.497217    1.532236
  C    0.567552    1.410598    2.279801
  C    2.948999   -2.454422   -0.822226
  H    2.523311   -3.267699   -1.431910
  C    3.910941   -2.694727    0.167080
  H    4.269444   -3.716610    0.356252
  C    4.400789   -1.592370    0.902852
  H    5.157108   -1.743303    1.688782
  C    3.912018   -0.311637    0.638396
  H    4.248459    0.562107    1.213749
  C    2.929718   -0.139300   -0.370022
  C    2.299019    1.130602   -0.660190
  H    2.582988    2.020062   -0.089526
  C    1.254163    1.192843   -1.551521
  C    0.412482    2.445918   -1.713390
  O   -0.628722   -2.162714   -1.708615
  H   -0.532368   -1.229117   -2.015020
  H    1.468549   -0.664226   -1.935075

 40 
DFT optimized I3-Sn - Total electronic energy = -1765.85371691 hartree
 Sn   -0.329196   -2.870998    0.152163
  F    1.166731    0.385122    3.965991
  F    2.679906   -0.303690    2.529784
  F    1.684931    1.632852    2.241499
  F   -1.624272    3.046568   -1.977260
  F   -2.640994    1.262591   -1.205496
  F   -1.487917    2.547501    0.158847
  O    0.830769   -1.203414    0.914644
  O   -0.412373    0.238768   -2.288848
  N   -2.103998   -1.383210    0.466127
  N    2.111078   -0.310176   -1.828825
  C   -3.229413   -1.657743   -0.240272
  H   -3.128934   -2.461031   -0.989044
  C   -4.438226   -0.989543   -0.045488
  H   -5.320443   -1.259085   -0.642056
  C   -4.478206    0.029633    0.929843
  H   -5.409577    0.584288    1.120812
  C   -3.319409    0.342859    1.635034
  H   -3.304819    1.158780    2.371592
  C   -2.108981   -0.365891    1.391566
  C   -0.911938    0.012557    2.100962
  H   -1.046392    0.762898    2.891516
  C    0.385808   -0.361256    1.811434
  C    1.488388    0.327954    2.639795
  C    3.156945   -1.148275   -2.034655
  H    2.973024   -1.968241   -2.742032
  C    4.356703   -0.950688   -1.368349
  H    5.202103   -1.629871   -1.538841
  C    4.444879    0.142442   -0.460587
  H    5.381146    0.319829    0.090300
  C    3.355648    0.975414   -0.247777
  H    3.396004    1.797131    0.477668
  C    2.127047    0.746171   -0.938223
  C    0.934974    1.494705   -0.747370
  H    0.942267    2.299636   -0.005693
  C   -0.255656    1.159357   -1.412479
  C   -1.507871    2.006648   -1.101564
  O   -0.231565   -2.453974   -1.795555
  H   -0.498425   -1.515232   -1.992723
  H    1.170253   -0.441368   -2.286452

40
DFT optimized TS4-Sn - Total electronic energy = -1765.85328779 hartree
 Sn   -0.198931   -2.496761    0.034169
  F    0.854541    1.212063    3.751980
  F    2.294700   -0.280176    3.029360
  F    2.075477    1.635351    1.981644
  F   -1.300300    3.679227   -1.831509
  F   -2.563518    1.950883   -1.344559
  F   -1.376479    2.926872    0.230602
  O    0.847257   -0.759607    0.787878
  O   -0.438646    0.602419   -2.174600
  N   -2.028301   -1.060845    0.188016
  N    2.149237    0.036918   -1.852509
  C   -3.069057   -1.318677   -0.642159
  H   -2.881648   -2.098519   -1.398584
  C   -4.295013   -0.657485   -0.555865
  H   -5.108648   -0.911141   -1.249123
  C   -4.442955    0.331439    0.438976
  H   -5.392571    0.877169    0.547680
  C   -3.363492    0.632373    1.266468
  H   -3.427334    1.433187    2.016604
  C   -2.130592   -0.061688    1.125630
  C   -1.002688    0.315977    1.945728
  H   -1.220929    1.021936    2.756158
  C    0.322749    0.008328    1.715254
  C    1.381853    0.644490    2.628520
  C    3.185469   -0.807484   -2.083836
  H    2.938935   -1.697665   -2.678458
  C    4.444455   -0.527239   -1.577257
  H    5.282931   -1.209461   -1.768121
  C    4.603380    0.658675   -0.803097
  H    5.590425    0.907548   -0.383880
  C    3.523930    1.495330   -0.560165
  H    3.626993    2.396848    0.057239
  C    2.231800    1.183954   -1.087207
  C    1.060484    1.949617   -0.863711
  H    1.136192    2.825070   -0.209141
  C   -0.186300    1.590575   -1.409156
  C   -1.368149    2.536222   -1.086267
  O   -0.087023   -2.110452   -1.928757
  H   -0.436227   -1.193998   -2.092060
  H    1.184128   -0.168748   -2.200291

40
DFT optimized P-Sn - Total electronic energy = -1765.85869826 hartree
 Sn   -0.902063   -2.614163   -0.573565
  F    1.934798    0.943529    2.364167
  F    1.804955   -1.006424    3.370841
  F    2.825072   -0.838358    1.438594
  F   -2.106409    3.397268   -0.826606
  F   -0.759150    3.482038    0.909266
  F   -0.239158    4.548430   -0.939631
  O    0.414153   -1.946161    0.966269
  O   -0.771923    1.246351   -1.535435
  N   -2.332488   -1.016607    0.253687
  N    2.062696   -0.090146   -1.385805
  C   -3.624576   -1.106227   -0.160557
  H   -3.878430   -2.023463   -0.718964
  C   -4.576511   -0.116994    0.074444
  H   -5.604464   -0.240833   -0.292950
  C   -4.164298    1.039232    0.773772
  H   -4.872571    1.859189    0.966331
  C   -2.847195    1.138331    1.209737
  H   -2.488913    2.031728    1.736886
  C   -1.914908    0.092712    0.954216
  C   -0.563256    0.231117    1.440541
  H   -0.323423    1.206676    1.879528
  C    0.433014   -0.719360    1.442520
  C    1.753696   -0.393580    2.153170
  C    3.028430   -1.025647   -1.588625
  H    2.656403   -1.981026   -1.985405
  C    4.359350   -0.773984   -1.306235
  H    5.120832   -1.544816   -1.481115
  C    4.685474    0.501839   -0.767536
  H    5.728998    0.742486   -0.512859
  C    3.690494    1.441841   -0.556404
  H    3.923525    2.428829   -0.132895
  C    2.319579    1.167815   -0.878133
  C    1.321681    2.149742   -0.662835
  H    1.691550    3.072047   -0.193292
  C   -0.055077    2.118490   -0.966931
  C   -0.802312    3.395230   -0.474200
  O   -0.245221   -1.285311   -1.952988
  H   -0.615413   -0.346382   -1.857105
  H    1.075037   -0.449734   -1.599187

 23 
DFT optimized R'-Ge - Total electronic energy = -1568.98291152 hartree
  C    2.852412    0.771255   -0.048476
  C    1.350284    0.494172    0.022290
  C    0.448109    1.457240   -0.354610
  H    0.844498    2.412531   -0.719980
  C   -0.986267    1.372079   -0.206898
  C   -1.787716    2.531950   -0.389116
  H   -1.288930    3.471009   -0.669923
  C   -3.168275    2.476168   -0.201737
  H   -3.783353    3.377558   -0.345140
  C   -3.765283    1.254872    0.178269
  H   -4.847722    1.162876    0.341229
  C   -2.936774    0.143941    0.335884
  H   -3.338080   -0.842373    0.621565
  N   -1.596353    0.190179    0.139105
  O    1.096729   -0.707907    0.522025
  F    3.478006   -0.135889   -0.840756
  F    3.404711    0.679429    1.196208
  F    3.139403    2.013214   -0.533104
 Cl   -0.422028   -1.684906   -2.074573
 Ge   -0.586264   -1.683014    0.208232
  O   -0.246439   -0.804904    3.007012
  H    0.556947   -0.602825    2.473310
  H   -0.074299   -1.728513    3.282456

 23 
DFT optimized TS1'-Ge - Total electronic energy = -1568.95150589 hartree
  C    3.424194   -0.134172   -0.118052
  C    1.901442   -0.348805    0.046646
  C    1.054077    0.641966   -0.448563
  H    1.540633    1.529910   -0.872438
  C   -0.368437    0.734724   -0.364089
  C   -0.976182    2.008542   -0.618939
  H   -0.314636    2.830716   -0.928813
  C   -2.336120    2.216222   -0.446786
  H   -2.773226    3.209041   -0.633580
  C   -3.151958    1.138870   -0.015313
  H   -4.229129    1.254269    0.164426
  C   -2.543962   -0.095869    0.157352
  H   -3.136354   -0.980762    0.450550
  N   -1.206780   -0.322879   -0.033046
  O    1.619415   -1.450792    0.641401
  F    3.973853   -1.157858   -0.823015
  F    4.031630   -0.104926    1.102688
  F    3.757487    1.026663   -0.761208
 Cl    0.355527   -2.358594   -2.084149
 Ge   -0.938950   -2.392185   -0.231745
  O   -0.290195   -2.283372    1.953241
  H    0.570731   -1.803842    1.604080
  H    0.036932   -3.156865    2.259342

 23 
DFT optimized I1'-Ge - Total electronic energy = -1568.97052403 hartree
  C    3.385900   -0.302857   -0.078640
  C    1.878442   -0.413737    0.199489
  C    1.026055    0.396947   -0.513241
  H    1.537667    1.089076   -1.195751
  C   -0.388327    0.678813   -0.372919
  C   -0.803292    2.012122   -0.671607
  H   -0.048961    2.710398   -1.062878
  C   -2.105839    2.433978   -0.425512
  H   -2.404369    3.471433   -0.640197
  C   -3.030628    1.512922    0.114573
  H   -4.065048    1.795005    0.353937
  C   -2.603456    0.201493    0.298933
  H   -3.306047   -0.577846    0.640764
  N   -1.333876   -0.230746    0.043827
  O    1.683336   -1.282395    1.171170
  F    3.889460   -1.507665   -0.451420
  F    4.049739    0.090738    1.044001
  F    3.692992    0.590090   -1.063732
 Cl    0.289849   -2.723751   -1.613878
 Ge   -1.442834   -2.411423   -0.179128
  O   -0.490003   -2.493484    1.485344
  H    0.707380   -1.646975    1.291369
  H   -0.118131   -3.392130    1.625495

 23 
DFT optimized TS2'-Ge - Total electronic energy = -1568.96599034 hartree
  C    3.044335    0.542959    0.123409
  C    1.534645    0.579644    0.333748
  C    0.738425    1.364519   -0.449691
  H    1.240811    1.972334   -1.212746
  C   -0.682414    1.591668   -0.260202
  C   -1.254137    2.811264   -0.715493
  H   -0.625593    3.509150   -1.288357
  C   -2.576127    3.124090   -0.397362
  H   -3.020136    4.073198   -0.734794
  C   -3.328462    2.212007    0.373114
  H   -4.365499    2.422120    0.670416
  C   -2.727954    1.000283    0.723187
  H   -3.295986    0.222266    1.261416
  N   -1.449041    0.668967    0.404782
  O    1.196978   -0.193791    1.376649
  F    3.469188   -0.725927   -0.108033
  F    3.695010    0.996183    1.231497
  F    3.437901    1.311871   -0.928660
 Cl    0.163194   -1.902627   -1.503340
 Ge   -1.587736   -1.767042   -0.061585
  O   -0.709155   -2.160387    1.508101
  H    0.210347   -0.316057    1.428261
  H    0.221268   -2.440104    1.354342

 23 
DFT optimized I2'-Ge - Total electronic energy = -1568.96916604 hartree
  C   -3.304560   -0.641040    0.078699
  C   -1.856742   -0.283744   -0.212991
  C   -1.183129    0.680289    0.491981
  H   -1.702660    1.224256    1.289139
  C    0.215160    0.964926    0.238390
  C    0.940357    1.936094    0.976137
  H    0.427451    2.503048    1.766904
  C    2.291546    2.147352    0.690842
  H    2.866981    2.893682    1.259979
  C    2.912163    1.396952   -0.330837
  H    3.972239    1.537223   -0.585454
  C    2.137155    0.455971   -1.021605
  H    2.567467   -0.158864   -1.829455
  N    0.831300    0.237048   -0.751639
  O   -1.331833   -1.018856   -1.202287
  F   -3.417505   -1.957857    0.403378
  F   -4.091706   -0.422854   -1.010960
  F   -3.812156    0.088859    1.109268
 Cl    0.178707   -2.195820    1.852710
 Ge    1.625387   -2.685672    0.190050
  O    0.506984   -3.147810   -1.139053
  H   -0.339175   -0.672878   -1.273944
  H   -0.433424   -2.880298   -0.989258

 23
DFT optimized TS3'-Ge - Total electronic energy = -1568.96852409 hartree
  C   -3.165517   -0.023228   -0.016558
  C   -1.773380    0.489775   -0.365528
  C   -1.191402    1.534119    0.325462
  H   -1.731055    2.029961    1.139508
  C    0.175685    1.896448    0.044020
  C    0.925340    2.843861    0.790609
  H    0.435325    3.384894    1.612836
  C    2.271371    3.047010    0.486538
  H    2.864362    3.768986    1.068726
  C    2.876915    2.316698   -0.563688
  H    3.936602    2.451569   -0.821165
  C    2.086821    1.413488   -1.280187
  H    2.485288    0.820697   -2.118771
  N    0.781244    1.221793   -0.991165
  O   -1.184578   -0.170313   -1.350437
  F   -3.116382   -1.342595    0.314709
  F   -4.012873    0.100197   -1.074577
  F   -3.714779    0.650748    1.032968
 Cl    0.728633   -0.990404    1.716753
 Ge    1.949565   -1.888530    0.039324
  O    0.736596   -2.107647   -1.252442
  H   -0.127998    0.384842   -1.415999
  H   -0.158902   -1.684188   -1.129031

 23
DFT optimized P'-Ge - Total electronic energy = -1568.97699789 hartree
  C    2.358521    1.984077   -0.174939
  C    1.154580    1.129165    0.269960
  C   -0.043959    1.260566   -0.447803
  H   -0.140288    2.029188   -1.222947
  C   -1.123539    0.358977   -0.247546
  C   -2.354446    0.384642   -0.971420
  H   -2.496341    1.169079   -1.727984
  C   -3.333993   -0.568590   -0.724548
  H   -4.278372   -0.540834   -1.289392
  C   -3.123778   -1.585547    0.248936
  H   -3.882414   -2.351127    0.456946
  C   -1.919988   -1.590502    0.938468
  H   -1.659297   -2.337331    1.700998
  N   -0.980537   -0.642984    0.695748
  O    1.362724    0.299017    1.228791
  F    3.143388    1.265568   -1.047238
  F    3.137542    2.339992    0.869978
  F    1.984075    3.119773   -0.832051
 Cl    1.713010   -2.054181   -1.008185
 Ge    3.893366   -1.806462   -0.341253
  O    3.755370   -0.855525    1.148773
  H   -0.028486   -0.604400    1.168566
  H    2.862864   -0.402551    1.308136

 23 
DFT optimized R'-Sn - Total electronic energy = -1488.67806735 hartree
  C    3.385038   -0.113429   -0.239902
  C    1.870428   -0.309698   -0.136295
  C    1.021023    0.688387   -0.548204
  C   -0.421431    0.703927   -0.440278
  C   -1.115962    1.931934   -0.625079
  C   -2.501423    1.994274   -0.483689
  C   -3.213027    0.822316   -0.149864
  C   -2.485435   -0.357761    0.007750
  N   -1.139947   -0.430463   -0.144233
  O    1.562367   -1.481853    0.397655
  F    3.938734   -1.072561   -1.027308
  F    3.963478   -0.212929    0.992484
  F    3.736101    1.099185   -0.757430
 Cl    0.147577   -2.264152   -2.537277
 Sn   -0.219359   -2.555025   -0.136361
  H    1.479430    1.610502   -0.927303
  H   -0.529561    2.829809   -0.869205
  H   -3.030857    2.948561   -0.627323
  H   -4.304279    0.819895   -0.022953
  H   -2.984048   -1.308552    0.260014
  O   -0.090127   -1.609726    2.636472
  H    0.759848   -1.346593    2.206565
  H    0.171422   -2.386046    3.171769

 23 
DFT optimized TS1'-Sn - Total electronic energy = -1488.65081026 hartree
  C    3.357748   -0.527737   -0.085742
  C    1.822836   -0.537007    0.098256
  C    1.100811    0.510535   -0.468448
  H    1.693106    1.297734   -0.952887
  C   -0.300280    0.788173   -0.392186
  C   -0.740726    2.117072   -0.703109
  H    0.016864    2.835498   -1.049211
  C   -2.062871    2.501240   -0.536012
  H   -2.374334    3.532269   -0.763632
  C   -3.002395    1.553731   -0.056156
  H   -4.054972    1.811183    0.123202
  C   -2.551584    0.258803    0.162417
  H   -3.250893   -0.529747    0.493367
  N   -1.256711   -0.145238   -0.020297
  O    1.423620   -1.550260    0.782404
  F    3.772203   -1.670810   -0.691181
  F    3.977265   -0.460799    1.128670
  F    3.824696    0.519546   -0.832369
 Cl    0.343326   -2.609556   -2.047805
 Sn   -1.253617   -2.430443   -0.240508
  O   -0.558771   -2.295469    1.998892
  H    0.330432   -1.828542    1.656956
  H   -0.255749   -3.140187    2.395382

 23 
DFT optimized I1'-Sn - Total electronic energy = -1488.66156059 hartree
  C    3.266329   -0.810326   -0.072758
  C    1.763057   -0.656605    0.210233
  C    1.043904    0.217080   -0.573305
  H    1.643165    0.753626   -1.321222
  C   -0.299550    0.734683   -0.422099
  C   -0.514603    2.098763   -0.783888
  H    0.321229    2.650798   -1.238315
  C   -1.726262    2.728465   -0.516584
  H   -1.872839    3.787249   -0.779536
  C   -2.755322    1.991686    0.112292
  H   -3.721206    2.444520    0.375092
  C   -2.524902    0.640878    0.357545
  H   -3.320800    0.002312    0.778683
  N   -1.351599    0.001496    0.076378
  O    1.444670   -1.382444    1.261803
  F    3.578430   -2.112245   -0.297246
  F    3.996443   -0.392114    0.999832
  F    3.693227   -0.095656   -1.154394
 Cl    0.002316   -2.880550   -1.656152
 Sn   -1.839654   -2.302184   -0.186529
  O   -0.786937   -2.423152    1.613496
  H    0.431009   -1.669536    1.386613
  H   -0.470102   -3.326751    1.830067

 23 
DFT optimized TS2'-Sn - Total electronic energy = -1488.6555864 hartree
  C    3.220458   -0.838012   -0.010059
  C    1.743442   -0.520091    0.194726
  C    1.093841    0.362032   -0.621770
  H    1.685428    0.837949   -1.413629
  C   -0.263563    0.833421   -0.429902
  C   -0.647937    2.103544   -0.940859
  H    0.067345    2.664909   -1.560046
  C   -1.897378    2.634178   -0.617967
  H   -2.196773    3.622779   -0.998527
  C   -2.764164    1.892883    0.214361
  H   -3.747254    2.279911    0.517168
  C   -2.351234    0.622211    0.621893
  H   -3.016457   -0.026076    1.217834
  N   -1.148955    0.077089    0.296964
  O    1.274632   -1.172747    1.268321
  F    3.413574   -2.171209   -0.167809
  F    3.948324   -0.444351    1.073394
  F    3.734392   -0.208770   -1.101975
 Cl    0.184000   -2.886088   -1.642201
 Sn   -1.739390   -2.438981   -0.222799
  O   -0.889367   -2.881225    1.545857
  H    0.283508   -1.087055    1.328941
  H    0.013531   -3.256294    1.448083

 23 
DFT optimized I2'-Sn - Total electronic energy = -1488.65718271 hartree
  C   -3.257061    0.161138   -0.139735
  C   -1.813910    0.588231   -0.361015
  C   -1.202365    1.521801    0.435939
  H   -1.771517    1.968035    1.259505
  C    0.156978    1.959695    0.207778
  C    0.731525    3.039390    0.932071
  H    0.143922    3.522577    1.726677
  C    2.017702    3.476457    0.611523
  H    2.470205    4.316267    1.161602
  C    2.729366    2.839704   -0.430629
  H    3.736897    3.166933   -0.723681
  C    2.121943    1.759075   -1.077389
  H    2.642267    1.201789   -1.874232
  N    0.881209    1.308246   -0.766642
  O   -1.254368   -0.034530   -1.405879
  F   -3.349717   -1.184408    0.009354
  F   -4.029381    0.507987   -1.208326
  F   -3.794530    0.745965    0.965316
 Cl   -0.160639   -1.569838    1.626181
 Sn    1.697225   -1.401030    0.075936
  O    0.827152   -2.145317   -1.551856
  H   -0.291574    0.322291   -1.445426
  H   -0.153728   -2.176958   -1.486327

 23
DFT optimized TS3'-Sn - Total electronic energy = -1488.65495943 hartree
  C   -3.138633   -1.339621    0.204971
  C   -1.848686   -0.629646   -0.199793
  C   -1.383207    0.467583    0.507242
  H   -1.943067    0.856615    1.364144
  C   -0.085414    0.999639    0.197443
  C    0.596411    1.977149    0.974960
  H    0.086151    2.414636    1.844714
  C    1.904415    2.325656    0.648574
  H    2.445704    3.064751    1.258715
  C    2.545689    1.717258   -0.460403
  H    3.578714    1.969411   -0.737209
  C    1.821429    0.790387   -1.213589
  H    2.240586    0.294360   -2.103401
  N    0.547779    0.456741   -0.898580
  O   -1.223382   -1.178055   -1.219476
  F   -2.879756   -2.632163    0.543277
  F   -4.032474   -1.356080   -0.820484
  F   -3.744319   -0.743071    1.271189
 Cl    1.046206   -1.517487    2.064712
 Sn    2.443488   -2.183885    0.198525
  O    1.102162   -2.766169   -1.126831
  H   -0.228539   -0.455358   -1.315069
  H    0.148747   -2.532642   -0.983636

 23
DFT optimized P'-Sn - Total electronic energy =  -1488.65719939 hartree
  C   -3.167829   -1.397817    0.244439
  C   -1.861193   -0.728152   -0.226781
  C   -1.415098    0.428616    0.438108
  H   -1.994893    0.852695    1.265130
  C   -0.136784    0.971047    0.154577
  C    0.510735    1.992791    0.918208
  H   -0.040761    2.441042    1.756268
  C    1.816574    2.361294    0.632689
  H    2.314537    3.129541    1.243395
  C    2.527750    1.738000   -0.435121
  H    3.564375    2.009811   -0.673817
  C    1.866355    0.778619   -1.188448
  H    2.315875    0.259041   -2.046942
  N    0.580851    0.439601   -0.902709
  O   -1.252690   -1.326659   -1.184841
  F   -2.904420   -2.634910    0.747496
  F   -4.035827   -1.549896   -0.790649
  F   -3.811738   -0.685979    1.217929
 Cl    1.171769   -1.379651    2.064408
 Sn    2.526286   -2.203293    0.230808
  O    1.166587   -2.687356   -1.111977
  H    0.050822   -0.367215   -1.365547
  H    0.208718   -2.441177   -0.986634

 23 
DFT optimized R''-Ge - Total electronic energy = -1568,98772499 hartree
  C   -3.193359    0.174220   -0.002369
  C   -1.674606    0.286796   -0.164249
  C   -1.016664    1.418500    0.253360
  H   -1.616593    2.226989    0.688865
  C    0.394179    1.678727    0.106766
  C    0.901068    2.975721    0.400075
  H    0.191428    3.744743    0.738648
  C    2.257343    3.258283    0.254791
  H    2.641000    4.264546    0.482817
  C    3.130959    2.237522   -0.179411
  H    4.210516    2.406556   -0.293240
  C    2.595517    0.978673   -0.448746
  H    3.224735    0.116492   -0.725386
  N    1.268764    0.701435   -0.315892
  O   -1.162533   -0.777699   -0.752853
  F   -3.512701   -0.891365    0.777826
  F   -3.792880   -0.005518   -1.210790
  F   -3.746588    1.283839    0.568684
 Cl    0.769509   -1.802380    1.572056
 Ge    0.705261   -1.320079   -0.697245
  O    3.601133   -1.920514    0.004637
  H    3.390029   -2.759470   -0.453749
  H    3.021628   -1.974462    0.803131

 23 
DFT optimized TS1''-Ge - Total electronic energy = -1568.95325993 hartree
  C   -3.586120   -0.054086   -0.211063
  C   -2.070300   -0.162290   -0.390118
  C   -1.247018    0.871417   -0.019798
  H   -1.708632    1.768616    0.409292
  C    0.184295    0.887664   -0.141277
  C    0.897631    2.071921    0.198851
  H    0.316619    2.938935    0.544452
  C    2.283965    2.124673    0.104255
  H    2.824319    3.044320    0.375038
  C    2.988874    0.980862   -0.336788
  H    4.084149    0.968616   -0.418157
  C    2.257807   -0.156334   -0.659446
  H    2.750415   -1.086524   -0.980925
  N    0.897066   -0.214783   -0.572595
  O   -1.710445   -1.302074   -0.950296
  F   -4.056654   -1.061608    0.559908
  F   -4.210679   -0.132001   -1.421410
  F   -3.957923    1.126033    0.364076
 Cl   -0.508022   -1.655049    2.143648
 Ge    0.069728   -2.057251   -1.053205
  O    1.416271   -2.781428    0.508648
  H    1.307108   -3.753702    0.603745
  H    0.777535   -2.365917    1.343164

 23
DFT optimized P''-Ge - Total electronic energy = -1568.97276674 hartree
  C    3.473835   -0.197118   -0.075285
  C    2.012003    0.225300   -0.234470
  C    1.025396   -0.724946   -0.327933
  H    1.322519   -1.779239   -0.285799
  C   -0.376650   -0.465821   -0.538390
  C   -1.261618   -1.542392   -0.821882
  H   -0.845938   -2.559423   -0.848954
  C   -2.614403   -1.308608   -1.046821
  H   -3.293496   -2.148311   -1.258262
  C   -3.107764    0.015086   -0.993160
  H   -4.168930    0.246719   -1.156776
  C   -2.206961    1.036130   -0.705517
  H   -2.526221    2.088977   -0.633487
  N   -0.884032    0.812355   -0.481631
  O    1.881763    1.542116   -0.276129
  F    3.981767    0.289057    1.091402
  F    4.234300    0.297826   -1.088986
  F    3.635500   -1.550511   -0.061986
 Cl   -0.761534   -0.956479    2.725179
 Ge    0.233508    2.465004    0.171522
  O    0.040738    1.718691    1.907034
  H    0.553284    2.186262    2.599332
  H   -0.347064    0.309317    2.341009

 23
DFT optimized R''-Sn - Total electronic energy = -1488,68239101 hartree
  C   -3.713753   -0.693164   -0.117201
  C   -2.196448   -0.564263   -0.305634
  C   -1.553112    0.576561    0.123598
  H   -2.174646    1.359449    0.576300
  C   -0.159824    0.909391   -0.037591
  C    0.259985    2.241276    0.251635
  H   -0.497499    2.955153    0.607037
  C    1.585217    2.627594    0.076334
  H    1.896654    3.659283    0.301082
  C    2.521246    1.679120   -0.392127
  H    3.580002    1.930781   -0.542683
  C    2.071076    0.385201   -0.646338
  H    2.762206   -0.409666   -0.963899
  N    0.777725   -0.005376   -0.472603
  O   -1.688484   -1.612970   -0.908953
  F   -4.006749   -1.779753    0.646262
  F   -4.333967   -0.856802   -1.318473
  F   -4.276344    0.395324    0.486436
 Cl    0.191081   -2.493963    1.692993
 Sn    0.337599   -2.251977   -0.775316
  O    3.008680   -2.367493    0.344532
  H    3.174116   -3.325087    0.220806
  H    2.435250   -2.358608    1.153800

 23
DFT optimized TS1''-Sn - Total electronic energy = -1488.65026315 hartree
  C   -3.128514    0.477837   -0.146946
  C   -1.603839    0.421154   -0.303574
  C   -0.853728    1.555746   -0.094595
  H   -1.396697    2.466799    0.185014
  C    0.574769    1.693122   -0.178935
  C    1.150559    2.979680    0.039134
  H    0.470401    3.815258    0.258634
  C    2.526588    3.169263   -0.013689
  H    2.956350    4.167064    0.162385
  C    3.364960    2.064039   -0.288815
  H    4.458489    2.158100   -0.331872
  C    2.763825    0.827825   -0.495688
  H    3.367209   -0.072919   -0.691912
  N    1.414930    0.630696   -0.450128
  O   -1.194455   -0.773453   -0.669787
  F   -3.554888   -0.437302    0.755863
  F   -3.735590    0.197191   -1.336932
  F   -3.575925    1.702885    0.256431
 Cl    0.001163   -0.543711    2.527328
 Sn    0.777165   -1.520021   -0.693071
  O    2.062135   -1.739446    1.136994
  H    2.145945   -2.666755    1.450770
  H    1.304251   -1.232078    1.889565

 23 
DFT optimized P''-Sn - Total electronic energy = -1488.66154364 hartree
  C   -3.567805    0.054695    0.257626
  C   -2.121465   -0.245895   -0.147695
  C   -1.166656    0.738662   -0.047089
  H   -1.498404    1.724328    0.302240
  C    0.225209    0.645161   -0.419410
  C    1.012042    1.829246   -0.465336
  H    0.532754    2.779937   -0.190776
  C    2.348670    1.782816   -0.850950
  H    2.949067    2.704624   -0.879190
  C    2.924308    0.541901   -1.196799
  H    3.977533    0.451225   -1.494298
  C    2.120706   -0.591714   -1.119194
  H    2.522291   -1.593040   -1.347375
  N    0.813581   -0.557186   -0.745660
  O   -1.985543   -1.488190   -0.574149
  F   -3.949413   -0.763716    1.277919
  F   -4.418619   -0.165308   -0.781533
  F   -3.752894    1.340826    0.673655
 Cl    2.245645   -0.478161    2.337367
 Sn   -0.194334   -2.565623   -0.417149
  O   -0.030302   -2.075273    1.595610
  H   -0.097592   -2.823580    2.225094
  H    1.111210   -1.245739    2.007082

39 
DFT optimized of complex 5Ge - Total electronic energy = -2365.95689726 hartree
 Au    2.703357   -0.001084    0.000313
 Ge    0.367027   -0.000095    0.000390
 Cl    4.996017   -0.000513    0.000148
  O   -0.817457    0.381472    1.419688
  F   -2.577640   -1.025810   -3.496906
  O   -0.817517   -0.380985   -1.419186
  C   -1.268757   -2.548514    0.820897
  F   -4.198044    0.025064   -2.445044
  C    0.890921   -3.021414    0.001807
  H    1.859811   -2.595184   -0.310589
  C   -1.588588   -3.928805    0.774283
  H   -2.592169   -4.247790    1.090982
  C    0.893625    3.020799   -0.002724
  H    1.862045    2.593904    0.310232
  N   -0.028216    2.121493   -0.415378
  C   -1.584778    3.930067   -0.776489
  H   -2.587898    4.249848   -1.093890
  C    0.644995    4.395815    0.040982
  H    1.430595    5.083897    0.382242
  N   -0.029953   -2.121576    0.415431
  C   -2.230361   -1.592553    1.326903
  H   -3.234058   -1.969286    1.556436
  C   -1.957626   -0.283761    1.613480
  C   -2.229066    1.593979   -1.326706
  H   -3.232422    1.971421   -1.556540
  C   -3.003850   -0.607136   -2.275324
  F   -3.236980   -1.726235   -1.526498
  C   -1.957253    0.284914   -1.613039
  C    0.640738   -4.396090   -0.043550
  H    1.425600   -5.084654   -0.385540
  C   -1.266503    2.549363   -0.821488
  C   -0.630502    4.854191   -0.345265
  H   -0.873935    5.927027   -0.309530
  F   -3.236401    1.727998    1.526940
  F   -4.198037   -0.022651    2.445954
  F   -2.577004    1.027553    3.497378
  C   -3.003679    0.608876    2.276010
  C   -0.635317   -4.853464    0.342017
  H   -0.879973   -5.925989    0.304910

37 
DFT optimized of ligand 1Ge - Total electronic energy = -1769.72091737 hartree
 Ge   -0.000071   -1.813173   -0.002885
  F   -0.094098    2.890706   -2.403146
  F   -1.086060    1.257059   -3.489938
  F   -1.828650    1.870333   -1.520609
  F    1.086426    1.242494    3.495226
  F    1.827796    1.864935    1.528284
  F    0.093397    2.880786    2.416409
  O   -0.424317   -0.502161   -1.390748
  O    0.424098   -0.507737    1.389916
  N    2.178837   -1.266451   -0.514215
  N   -2.178734   -1.268771    0.509856
  C    3.129093   -2.139700   -0.117076
  H    2.757540   -3.140489    0.164104
  C    4.487763   -1.816263   -0.038915
  H    5.219852   -2.566153    0.292355
  C    4.871055   -0.501493   -0.379030
  H    5.926309   -0.193575   -0.317204
  C    3.896870    0.407841   -0.792584
  H    4.160168    1.440144   -1.066462
  C    2.534362    0.008932   -0.867704
  C    1.533276    0.937034   -1.342279
  H    1.875532    1.953492   -1.570704
  C    0.218865    0.633148   -1.598789
  C   -0.692519    1.673681   -2.252898
  C   -3.128904   -2.140848    0.109949
  H   -2.757327   -3.140842   -0.174012
  C   -4.487502   -1.817024    0.032114
  H   -5.219551   -2.565896   -0.301537
  C   -4.870731   -0.503073    0.375465
  H   -5.925867   -0.194752    0.313609
  C   -3.896659    0.404922    0.792216
  H   -4.159908    1.436543    1.068676
  C   -2.534308    0.005533    0.867198
  C   -1.533360    0.931839    1.345609
  H   -1.875652    1.947503    1.577496
  C   -0.219186    0.626844    1.601939
  C    0.692148    1.664649    2.260332

76
DFT optimized 6-I1 - Total electronic energy = -4135.71339833 hartree
 Au    0.867572   -2.488196    0.001713
 Ge    2.566328   -0.883717    0.163438
 Cl   -0.492409   -4.353253   -0.199721
  O    4.078479   -0.888597    1.285556
  F    3.421284    2.936352   -2.518140
  O    2.879137    0.625654   -0.936767
  C    2.519583    1.578762    2.046228
  F    5.473987    2.927390   -1.731282
  C    0.385890    0.730123    1.505246
  H   -0.173781   -0.099905    1.044225
  C    1.915260    2.725330    2.615763
  H    2.563810    3.497765    3.054150
  C    4.003923   -3.272858   -1.229306
  H    3.092856   -3.741217   -0.819009
  N    4.049750   -1.923933   -1.151206
  C    6.235540   -1.977592   -2.178278
  H    7.108758   -1.417806   -2.543580
  C    5.037367   -4.039432   -1.778708
  H    4.944312   -5.133531   -1.818337
  N    1.732908    0.609048    1.475442
  C    3.954657    1.395372    2.104081
  H    4.548721    2.225128    2.505021
  C    4.602875    0.234790    1.786325
  C    5.172452    0.192269   -1.611693
  H    6.109440    0.675670   -1.912651
  C    4.206293    2.507565   -1.479448
  F    3.768074    3.157037   -0.364447
  C    4.105486    0.993925   -1.321733
  C   -0.268126    1.825911    2.071999
  H   -1.363301    1.861091    2.053129
  C    5.145356   -1.255795   -1.632294
  C    6.183209   -3.371727   -2.252420
  H    7.026986   -3.937515   -2.676032
  F    6.754825   -0.263807    0.879915
  F    6.675161    1.216014    2.503230
  F    6.339500   -0.915104    2.931268
  C    6.100207    0.075753    2.031390
  C    0.522939    2.851710    2.623376
  H    0.048123    3.743135    3.060902
 Ge   -2.461185   -1.089395   -0.259093
  O   -4.106950   -0.953031   -1.308909
  O   -2.885724    0.479100    0.882171
  C   -4.643752    0.172453   -1.747857
  C   -4.094371    0.761202    1.344592
  C   -4.035366    1.371258   -2.032023
  C   -6.148724    0.011648   -1.975483
  C   -5.122120   -0.096375    1.644391
  C   -4.265134    2.258555    1.595390
  C   -2.611086    1.618403   -2.019819
  H   -4.674135    2.199365   -2.361888
  F   -6.760995    1.173011   -2.350582
  F   -6.392952   -0.910584   -2.948357
  F   -6.779747   -0.426538   -0.845766
  C   -5.053878   -1.542110    1.609296
  H   -6.062975    0.339918    2.000962
  F   -3.433529    2.670180    2.616350
  F   -3.923901    3.002581    0.506042
  F   -5.529287    2.611109    1.952572
  N   -1.752119    0.633139   -1.610884
  C   -2.091649    2.863611   -2.467421
  N   -3.939456   -2.166877    1.114946
  C   -6.128612   -2.314977    2.121978
  C   -0.419360    0.836254   -1.677471
  C   -0.711110    3.068485   -2.513050
  H   -2.796263    3.649966   -2.776655
  C   -3.852558   -3.516189    1.146916
  C   -6.037325   -3.708597    2.146051
  H   -7.021686   -1.794802    2.498918
  H    0.200036   -0.015884   -1.344400
  C    0.158955    2.028630   -2.122654
  H   -0.305130    4.033407   -2.854791
  H   -2.921629   -3.937307    0.729342
  C   -4.869504   -4.330537    1.660422
  H   -6.869975   -4.311369    2.540802
  H    1.249792    2.133606   -2.144992
  H   -4.750033   -5.423128    1.663589

76
DFT optimized 6-TS1 - Total electronic energy = -4135.71145689 hartree
 Au    0.512097   -2.279928   -0.028595
 Ge    2.339742   -0.817376    0.189065
 Cl   -0.488572   -4.380244   -0.388293
  O    3.886368   -0.953021    1.265146
  F    3.424188    2.949832   -2.504525
  O    2.742957    0.676589   -0.914068
  C    2.570881    1.634307    2.089976
  F    5.484721    2.780917   -1.759352
  C    0.360772    0.982091    1.590696
  H   -0.274627    0.208256    1.136045
  C    2.082071    2.828194    2.674328
  H    2.805181    3.539435    3.099396
  C    3.559395   -3.298586   -1.272191
  H    2.625949   -3.704540   -0.845233
  N    3.709680   -1.957827   -1.180338
  C    5.857760   -2.161900   -2.266831
  H    6.760611   -1.664302   -2.649816
  C    4.518168   -4.132482   -1.858716
  H    4.340506   -5.215666   -1.908504
  N    1.688718    0.740172    1.537593
  C    3.984207    1.324665    2.107581
  H    4.660870    2.094446    2.496879
  C    4.518077    0.114303    1.760710
  C    4.977718    0.074484   -1.651485
  H    5.940842    0.487662   -1.974060
  C    4.194419    2.455074   -1.482850
  F    3.829084    3.129884   -0.356670
  C    3.982492    0.952861   -1.329610
  C   -0.183678    2.130199    2.168921
  H   -1.271675    2.264494    2.171152
  C    4.839689   -1.367628   -1.683632
  C    5.698505   -3.547240   -2.355136
  H    6.485962   -4.169101   -2.807758
  F    6.595406   -0.557716    0.792916
  F    6.685888    0.907280    2.428872
  F    6.179534   -1.191276    2.849735
  C    6.002798   -0.175089    1.963530
  C    0.706890    3.078374    2.709600
  H    0.324645    4.007879    3.158660
 Ge   -2.278983   -0.984889   -0.251319
  O   -3.958322   -1.021938   -1.234360
  O   -2.719593    0.608877    0.834968
  C   -4.579316    0.038383   -1.727159
  C   -3.938124    0.857537    1.296089
  C   -4.058235    1.251965   -2.102411
  C   -6.075621   -0.233520   -1.895828
  C   -4.906292   -0.035880    1.674845
  C   -4.192693    2.354914    1.452956
  C   -2.653506    1.590557   -2.143119
  H   -4.757837    2.015007   -2.464346
  F   -6.770044    0.858124   -2.330623
  F   -6.284382   -1.235470   -2.794326
  F   -6.645158   -0.628961   -0.718994
  C   -4.738924   -1.472043    1.748550
  H   -5.866793    0.365190    2.020111
  F   -3.439069    2.863387    2.491084
  F   -3.831513    3.055680    0.342985
  F   -5.489922    2.657675    1.726876
  N   -1.722007    0.689654   -1.700251
  C   -2.228709    2.838794   -2.672107
  N   -3.606149   -2.059587    1.247395
  C   -5.730167   -2.269234    2.376719
  C   -0.408515    0.979954   -1.804271
  C   -0.866649    3.136177   -2.755735
  H   -2.991488    3.555961   -3.009822
  C   -3.420016   -3.393011    1.384185
  C   -5.537939   -3.646705    2.509291
  H   -6.638580   -1.779750    2.758004
  H    0.272740    0.194788   -1.438114
  C    0.078851    2.182523   -2.323671
  H   -0.535655    4.106469   -3.157621
  H   -2.487393   -3.789353    0.945904
  C   -4.352467   -4.225786    2.015512
  H   -6.305830   -4.268727    2.994965
  H    1.160472    2.359410   -2.367911
  H   -4.154382   -5.303661    2.098421

76 
DFT optimized complex 6AuClGe2 - Total electronic energy = -4135.71937500
 Au   -0.000081   -1.909724   -0.000566
 Ge    2.160103   -0.811379    0.249650
 Cl    0.000656   -4.373448   -0.000442
  O    3.794216   -1.057958    1.207530
  F    3.315688    3.009348   -2.399873
  O    2.606041    0.736438   -0.804609
  C    2.729555    1.598703    2.216967
  F    5.409526    2.674324   -1.823955
  C    0.442838    1.164023    1.873350
  H   -0.297981    0.468678    1.452065
  C    2.398534    2.830030    2.838236
  H    3.214117    3.467770    3.209551
  C    3.080724   -3.270050   -1.368938
  H    2.156488   -3.627532   -0.880033
  N    3.338675   -1.945940   -1.260297
  C    5.377897   -2.265054   -2.512859
  H    6.284041   -1.822047   -2.951454
  C    3.932551   -4.148492   -2.050146
  H    3.674056   -5.214784   -2.110031
  N    1.733160    0.793641    1.728226
  C    4.108594    1.172785    2.124545
  H    4.869975    1.872875    2.488732
  C    4.525272   -0.059284    1.697167
  C    4.714481    0.006769   -1.764476
  H    5.673792    0.363243   -2.158458
  C    4.124790    2.427090   -1.452799
  F    3.896067    3.091706   -0.286304
  C    3.816471    0.939324   -1.323988
  C    0.049841    2.356006    2.488164
  H   -1.017611    2.601211    2.557749
  C    4.468914   -1.419226   -1.831182
  C    5.110158   -3.632598   -2.623073
  H    5.814129   -4.294112   -3.151222
  F    6.480872   -0.826835    0.560440
  F    6.789065    0.559449    2.237959
  F    6.166148   -1.515174    2.618204
  C    5.998532   -0.454162    1.783259
  C    1.060808    3.211391    2.969875
  H    0.802699    4.170832    3.444163
 Ge   -2.159774   -0.811133   -0.249853
  O   -3.793761   -1.058161   -1.207651
  O   -2.606121    0.736313    0.804575
  C   -4.525535   -0.059257   -1.695534
  C   -3.816593    0.938730    1.324012
  C   -4.109349    1.173146   -2.122554
  C   -5.998878   -0.454185   -1.780628
  C   -4.714300    0.005816    1.764405
  C   -4.125142    2.426481    1.453368
  C   -2.730283    1.598721   -2.216513
  H   -4.871085    1.873535   -2.485426
  F   -6.790358    0.560829   -2.230376
  F   -6.167497   -1.512189   -2.619178
  F   -6.479078   -0.831460   -0.558442
  C   -4.468267   -1.420103    1.831017
  H   -5.673748    0.361995    2.158341
  F   -3.317679    3.007879    2.402390
  F   -3.894430    3.092014    0.287826
  F   -5.410580    2.673188    1.822575
  N   -1.733551    0.793755   -1.728338
  C   -2.399661    2.829643   -2.838826
  N   -3.337967   -1.946431    1.259837
  C   -5.376855   -2.266316    2.512740
  C   -0.443238    1.163730   -1.874932
  C   -1.061975    3.210559   -2.972134
  H   -3.215502    3.467328   -3.209706
  C   -3.079555   -3.270436    1.368426
  C   -5.108727   -3.633794    2.622759
  H   -6.283135   -1.823643    2.951408
  H    0.297878    0.468474   -1.453963
  C   -0.050687    2.355250   -2.490906
  H   -0.804144    4.169615   -3.447358
  H   -2.155322   -3.627611    0.879288
  C   -3.930976   -4.149236    2.049689
  H   -5.812494   -4.295617    3.150806
  H    1.016741    2.600223   -2.561662
  H   -3.672178   -5.215466    2.109383

76 
DFT optimized of complex 6AuGeClGe - Total electronic energy =  -4135.69142557
 Au    0.534591   -0.080285   -1.913397
 Ge   -1.621209   -0.143913   -0.867718
 Cl    4.202680    1.756057   -2.603898
  O   -2.961040    1.168965   -0.747830
  F   -3.304730   -3.599366    1.731062
  O   -2.376517   -1.553362    0.144484
  C   -1.822742    0.934929    2.054328
  F   -5.386074   -2.993238    1.356296
  C    0.345295    0.220137    1.462712
  H    1.014698   -0.142728    0.670452
  C   -1.399203    1.103099    3.394581
  H   -2.129722    1.460192    4.135106
  C   -2.518219   -0.489944   -3.774944
  H   -1.500996   -0.064264   -3.849261
  N   -2.898325   -0.853296   -2.531334
  C   -5.034805   -1.540618   -3.412924
  H   -6.031712   -1.965751   -3.226080
  C   -3.346934   -0.627755   -4.892567
  H   -2.990670   -0.319383   -5.885130
  N   -0.936763    0.478787    1.110554
  C   -3.177733    1.281388    1.671903
  H   -3.872882    1.528989    2.483304
  C   -3.629460    1.403858    0.389327
  C   -4.504430   -1.854559   -0.999560
  H   -5.528926   -2.221234   -0.863286
  C   -4.103683   -2.544313    1.390664
  F   -4.012040   -1.634132    2.403231
  C   -3.651785   -1.934219    0.067054
  C    0.826387    0.394259    2.763858
  H    1.879774    0.168350    2.974692
  C   -4.138771   -1.396916   -2.323021
  C   -4.640058   -1.154557   -4.696300
  H   -5.332269   -1.264505   -5.544984
  F   -5.734839    0.935368   -0.617909
  F   -5.760741    2.140125    1.221110
  F   -5.031658    3.012647   -0.661418
  C   -5.046239    1.879900    0.092633
  C   -0.073343    0.834821    3.751021
  H    0.258277    0.970571    4.791913
 Ge    2.920823    0.156146   -1.788695
  O    3.958713   -1.366667   -2.062412
  O    3.186051    0.275597    0.070486
  C    4.683113   -1.954885   -1.089680
  C    3.694660    1.230981    0.851947
  C    4.236649   -2.531945    0.060878
  C    6.173135   -1.887954   -1.399587
  C    3.349286    2.547674    0.959465
  C    4.745461    0.638880    1.786372
  C    2.855001   -2.689974    0.513039
  H    5.009815   -2.893577    0.752117
  F    6.952532   -2.449511   -0.428558
  F    6.459484   -2.531019   -2.569341
  F    6.576284   -0.593338   -1.548584
  C    2.318912    3.273032    0.226619
  H    3.902274    3.133047    1.706897
  F    4.186550   -0.369700    2.548323
  F    5.773388    0.079877    1.098505
  F    5.274577    1.538742    2.661651
  N    1.829860   -2.577947   -0.377984
  C    2.616222   -2.994160    1.880967
  N    1.563150    2.626106   -0.702286
  C    2.117407    4.650248    0.515554
  C    0.579148   -2.802292    0.074357
  C    1.304259   -3.178725    2.332923
  H    3.470032   -3.063915    2.571308
  C    0.612445    3.325343   -1.348545
  C    1.122732    5.361224   -0.164886
  H    2.750489    5.141164    1.271251
  H   -0.217461   -2.740280   -0.686351
  C    0.247041   -3.092511    1.408266
  H    1.106501   -3.393327    3.395060
  H    0.031053    2.754866   -2.096299
  C    0.344202    4.686782   -1.123958
  H    0.956920    6.429470    0.046583
  H   -0.804928   -3.230270    1.694698
  H   -0.448943    5.198709   -1.688824

75 
DFT optimized of cation of compound 6AuGe2+Cl-_Total electronic energy = -3675.23047060
 Au   -0.000028   -0.002073   -0.002023
 Ge    2.421986   -0.000915   -0.000149
  O    3.542956    1.263412   -0.794278
  F    5.287448   -3.179013    1.809390
  O    3.543626   -1.263630    0.795588
  C    3.988546   -1.272887   -2.366391
  F    6.911415   -1.695457    1.847523
  C    1.847784   -2.208402   -2.038316
  H    0.890759   -2.132386   -1.494307
  C    4.294208   -2.305682   -3.287939
  H    5.285689   -2.310037   -3.763041
  C    1.842129    2.205322    2.038083
  H    0.885446    2.127541    1.493729
  N    2.758990    1.252262    1.746514
  C    4.287854    2.306994    3.288775
  H    5.279115    2.313120    3.764317
  C    2.077086    3.233478    2.953081
  H    1.296441    3.979549    3.155376
  N    2.762749   -1.253623   -1.746439
  C    4.951833   -0.226220   -2.096992
  H    5.950249   -0.341548   -2.535669
  C    4.688254    0.919320   -1.403339
  C    4.949709    0.228660    2.098193
  H    5.947783    0.345851    2.537157
  C    5.733219   -2.020303    1.259587
  F    5.980507   -2.267138   -0.061834
  C    4.688252   -0.917532    1.404821
  C    2.084993   -3.236182   -2.953152
  H    1.305809   -3.983701   -3.155727
  C    3.984453    1.273678    2.367072
  C    3.337571    3.286616    3.583191
  H    3.571501    4.089609    4.298147
  F    5.978068    2.270517    0.064020
  F    6.910184    1.701045   -1.845426
  F    5.283761    3.181923   -1.806993
  C    5.731380    2.023757   -1.257528
  C    3.345833   -3.287031   -3.582749
  H    3.581532   -4.089605   -4.297594
 Ge   -2.422057   -0.001550   -0.002021
  O   -3.545807   -1.264185   -0.794897
  O   -3.540966    1.263408    0.794036
  C   -4.690984   -0.918157   -1.403110
  C   -4.685595    0.919692    1.404584
  C   -4.952989    0.227693   -2.096840
  C   -5.736057   -2.020601   -1.256026
  C   -4.948518   -0.225678    2.098770
  C   -5.728702    2.024304    1.259889
  C   -3.987825    1.272296   -2.367526
  H   -5.951552    0.344829   -2.534709
  F   -6.914814   -1.695847   -1.842891
  F   -5.291157   -3.179757   -1.805595
  F   -5.981962   -2.266550    0.065806
  C   -3.985128   -1.272578    2.366999
  H   -5.946381   -0.340722    2.538779
  F   -5.280242    3.182457    1.808699
  F   -5.976869    2.270980   -0.061398
  F   -6.906897    1.701895    1.849169
  N   -2.761517    1.250835   -1.748625
  C   -4.292127    2.305199   -3.289398
  N   -2.760244   -1.253825    1.745221
  C   -4.289777   -2.305110    3.289169
  C   -1.844733    2.203404   -2.042014
  C   -3.341919    3.284326   -3.585687
  H   -5.284024    2.311376   -3.763610
  C   -1.845191   -2.208890    2.035864
  C   -3.341306   -3.286751    3.582710
  H   -5.280556   -2.309064    3.765738
  H   -0.887312    2.125563   -1.498964
  C   -2.080587    3.231118   -2.957271
  H   -3.576549    4.086969   -4.300802
  H   -0.888968   -2.133359    1.490379
  C   -2.081395   -3.236442    2.951223
  H   -3.576215   -4.089141    4.298016
  H   -1.299954    3.976786   -3.161086
  H   -1.302178   -3.984215    3.152736

  1 
DFT optimized of anion of compound 6AuGe2+Cl-_Total electronic energy = -460.25124078
 Cl    0.000000    0.000000    0.000000
